# Supplementary material for: Effect of Integrative Chinese and Western Medicine Therapy on Long-Term Clinical Outcomes in Patients with Heart Failure: A Real-World Study Including 394 Patients
Source: Evid Based Complement Alternat Med. 2022 Sep 13;2022:2001397. doi: 10.1155/2022/2001397 (PMC9489340; doi:10.1155/2022/2001397)
Supplement: Supplementary Materials — Table S1: Basic information on all patients with heart failure. Table S2: Transformation table of variables. Table S3: Frequency and frequency matrix of change between states at 6 months for patients in the integrative therapy group. Table S4: Frequency and frequency matrix of change between states at 6 months for patients in the conventional therapy group. Figure S1: Flowchart of patient inclusion. Flow of all patients in the study from screening to inclusion. [file 2001397.f1.zip]

Archive with 2 entries (2 files):
- Supplementary materials Figure S1.docx
- Supplementary materials Tables S1-S4.docx
